# Supplementary material for: Differences in Longevity and Temperature-Driven Extrinsic Incubation Period Correlate with Varying Dengue Risk in the Arizona–Sonora Desert Region
Source: Viruses. 2023 Mar 26;15(4):851. doi: 10.3390/v15040851 (PMC10146351; doi:10.3390/v15040851)
Supplement: Supplementary file 1 [file viruses-15-00851-s001.zip]

Archive with 1 entries (1 files):
- viruses-2222976-supplementary.pdf
